# Supplementary material for: Fecal Transmission of Spodoptera frugiperda Multiple Nucleopolyhedrovirus (SfMNPV; Baculoviridae)
Source: Viruses. 2025 Feb 21;17(3):298. doi: 10.3390/v17030298 (PMC11946685; doi:10.3390/v17030298)
Supplement: Supplementary file 1 [file viruses-17-00298-s001.zip]

Archive with 1 entries (1 files):
- viruses-3479777-supplementary.pdf
